# Supplementary material for: Dysregulated Metabolism in EGFR-TKI Drug Resistant Non-Small-Cell Lung Cancer: A Systematic Review
Source: Metabolites. 2022 Jul 14;12(7):644. doi: 10.3390/metabo12070644 (PMC9316206; doi:10.3390/metabo12070644)
Supplement: Supplementary file 1 [file metabolites-12-00644-s001.zip]

Archive with 1 entries (1 files):
- metabolites-1806486-supplementary.pdf
